# Supplementary material for: The beneficial effect of Allium Cepa bulb extract on reproduction of rats; A two-generation study on fecundity and sex hormones
Source: PLoS One. 2024 Mar 14;19(3):e0294999. doi: 10.1371/journal.pone.0294999 (PMC10939208; doi:10.1371/journal.pone.0294999)
Supplement: S1 File — (ZIP) [file pone.0294999.s001.zip]

Archive with 31 entries (31 files):
- 00000000011_lightNotesData.bin
- 00000000013_lightTableData.bin
- 00000000013_lightWarningData.bin
- 00000000014_lightTableData.bin
- 00000000015_lightTableData.bin
- 000000000151_lightTableData.bin
- 000000000161_lightTableData.bin
- 00000000031_lightNotesData.bin
- 00000000033_lightTableData.bin
- 00000000034_lightTableData.bin
- 000000000351_lightTableData.bin
- 00000000051_lightNotesData.bin
- 00000000053_lightTableData.bin
- 00000000054_lightTableData.bin
- 000000000551_lightTableData.bin
- A Cepa - lipid parameters F1.docx
- Biochemical Lipid Parameters F0 Generation.docx
- ethichal approval.jpg
- Hematological Parameters F0.docx
- Hematological Parameters F1.docx
- Hormonal parameters F0 generation.docx
- Hormonal parameters F1 generation.docx
- MANIFEST.MF
- outputViewer0000000000.xml
- outputViewer0000000001_heading.xml
- outputViewer0000000002.xml
- outputViewer0000000003_heading.xml
- outputViewer0000000004.xml
- outputViewer0000000005_heading.xml
- Oxidative Parameters F0.docx
- Oxidative Parameters F1.docx
