# Supplementary material for: The beneficial effect of Allium Cepa bulb extract on reproduction of rats; A two-generation study on fecundity and sex hormones
Source: PLoS One. 2024 Mar 14;19(3):e0294999. doi: 10.1371/journal.pone.0294999 (PMC10939208; doi:10.1371/journal.pone.0294999)
Supplement: S1 File — (ZIP) [file pone.0294999.s001.zip › outputViewer0000000000.xml]

<?xml version="1.0" encoding="UTF-8"?><heading creation-date-time="Sunday, November 13, 2022 12:22:10 PM PKT" creator="C:\PROGRA~2\IBM\SPSS\STATIS~1\20" creator-version="180000" lockReader="false" xmlns="http://xml.spss.com/spss/viewer/viewer-tree" xmlns:vgr="http://xml.spss.com/spss/viewer/viewer-graph" xmlns:vizml="http://xml.spss.com/visualization" xmlns:vmd="http://xml.spss.com/spss/viewer/viewer-model" xmlns:vps="http://xml.spss.com/spss/viewer/viewer-pagesetup" xmlns:vst="http://xml.spss.com/spss/viewer/viewer-style" xmlns:vtb="http://xml.spss.com/spss/viewer/viewer-table" xmlns:vtl="http://xml.spss.com/spss/viewer/table-looks" xmlns:vtt="http://xml.spss.com/spss/viewer/viewer-treemodel" xmlns:vtx="http://xml.spss.com/spss/viewer/viewer-text" xmlns:xsi="http://www.w3.org/2001/XMLSchema-instance" xsi:schemaLocation="http://xml.spss.com/spss/viewer/viewer-tree http://xml.spss.com/spss/viewer/viewer-tree-1.2.xsd"><label>Output</label><container text-align="left" visibility="visible" width="478px"><label>Log</label><vtx:text commandName="log" type="log"><html lang="en" xmlns="http://www.w3.org/1999/xhtml"><![CDATA[<head><style type="text/css">p{color:0;font-family:Monospaced;font-size:14pt;font-style:normal;font-weight:normal;text-decoration:none}</style></head><BR>ONEWAY FSH LH testosterone Cholesterol Triglycerides HDL LDL VLDL HB Hematocrit RBCs WBCs Platelets MCH MCHC SOD Glutathione HbA1C Estradiol Progesterone BY groups
  /STATISTICS DESCRIPTIVES
  /MISSING ANALYSIS
  /POSTHOC=BONFERRONI ALPHA(0.05).]]></html></vtx:text></container></heading>
