# Supplementary material for: The beneficial effect of Allium Cepa bulb extract on reproduction of rats; A two-generation study on fecundity and sex hormones
Source: PLoS One. 2024 Mar 14;19(3):e0294999. doi: 10.1371/journal.pone.0294999 (PMC10939208; doi:10.1371/journal.pone.0294999)
Supplement: S1 File — (ZIP) [file pone.0294999.s001.zip › outputViewer0000000001_heading.xml]

<?xml version="1.0" encoding="UTF-8"?><heading creation-date-time="Sunday, November 13, 2022 12:22:10 PM PKT" creator="C:\PROGRA~2\IBM\SPSS\STATIS~1\20" creator-version="180000" xmlns="http://xml.spss.com/spss/viewer/viewer-tree" xmlns:vgr="http://xml.spss.com/spss/viewer/viewer-graph" xmlns:vizml="http://xml.spss.com/visualization" xmlns:vmd="http://xml.spss.com/spss/viewer/viewer-model" xmlns:vps="http://xml.spss.com/spss/viewer/viewer-pagesetup" xmlns:vst="http://xml.spss.com/spss/viewer/viewer-style" xmlns:vtb="http://xml.spss.com/spss/viewer/viewer-table" xmlns:vtl="http://xml.spss.com/spss/viewer/table-looks" xmlns:vtt="http://xml.spss.com/spss/viewer/viewer-treemodel" xmlns:vtx="http://xml.spss.com/spss/viewer/viewer-text" xmlns:xsi="http://www.w3.org/2001/XMLSchema-instance" xsi:schemaLocation="http://xml.spss.com/spss/viewer/viewer-tree http://xml.spss.com/spss/viewer/viewer-tree-1.2.xsd"><label>Output</label><heading commandName="Oneway" locale="en-US" olang="en"><label>Oneway</label><container text-align="left" visibility="visible" width="478px"><label>Title</label><vtx:text commandName="Oneway" type="title"><html lang="en" xmlns="http://www.w3.org/1999/xhtml"><![CDATA[<head><style type="text/css">p{color:0;font-family:SansSerif;font-size:18pt;font-style:normal;font-weight:bold;text-decoration:none}</style></head><BR>Oneway]]></html></vtx:text></container><container text-align="left" visibility="hidden"><label>Notes</label><vtb:table commandName="Oneway" subType="Notes" tableId="-3884416814189379583" type="note"><vtb:tableStructure><vtb:dataPath>00000000011_lightNotesData.bin</vtb:dataPath></vtb:tableStructure></vtb:table></container><container text-align="left" visibility="visible" width="976px"><label>Active Dataset</label><vtx:text commandName="Oneway" type="text"><html lang="en" xmlns="http://www.w3.org/1999/xhtml"><![CDATA[<head><style type="text/css">p{color:0;font-family:Monospaced;font-size:14pt;font-style:normal;font-weight:normal;text-decoration:none}</style></head><BR>[DataSet2]&nbsp;C:\Users\PC\Desktop\Desktop\Observations\C\Onion\Final&nbsp;Onion&nbsp;Blood&nbsp;levels&nbsp;female\Female&nbsp;Blood&nbsp;tests&nbsp;rats&nbsp;1.sav]]></html></vtx:text></container><container text-align="left" visibility="visible"><label>Warnings</label><vtb:table commandName="Oneway" subType="Warnings" tableId="-3884416814189379582" type="warning"><vtb:tableStructure><vtb:dataPath>00000000013_lightWarningData.bin</vtb:dataPath></vtb:tableStructure></vtb:table></container><container text-align="left" visibility="visible"><label>Descriptives</label><vtb:table commandName="Oneway" subType="Descriptives" tableId="-3884416814189379581" type="table"><vtb:tableStructure><vtb:dataPath>00000000014_lightTableData.bin</vtb:dataPath></vtb:tableStructure></vtb:table></container><container text-align="left" visibility="visible"><label>ANOVA</label><vtb:table commandName="Oneway" subType="ANOVA" tableId="-3884416814189379580" type="table"><vtb:tableStructure><vtb:dataPath>00000000015_lightTableData.bin</vtb:dataPath></vtb:tableStructure></vtb:table></container><heading commandName="Oneway" locale="en-US" olang="en"><label>Post Hoc Tests</label><container text-align="left" visibility="visible" width="478px"><label>Title</label><vtx:text commandName="Oneway" type="title"><html lang="en" xmlns="http://www.w3.org/1999/xhtml"><![CDATA[<head><style type="text/css">p{color:0;font-family:SansSerif;font-size:18pt;font-style:normal;font-weight:bold;text-decoration:none}</style></head><BR>Post&nbsp;Hoc&nbsp;Tests]]></html></vtx:text></container><container text-align="left" visibility="visible"><label>Multiple Comparisons</label><vtb:table commandName="Oneway" subType="Multiple Comparisons" tableId="-3884416814189379579" type="table"><vtb:tableStructure><vtb:dataPath>000000000161_lightTableData.bin</vtb:dataPath></vtb:tableStructure></vtb:table></container></heading></heading></heading>
