# Supplementary material for: The beneficial effect of Allium Cepa bulb extract on reproduction of rats; A two-generation study on fecundity and sex hormones
Source: PLoS One. 2024 Mar 14;19(3):e0294999. doi: 10.1371/journal.pone.0294999 (PMC10939208; doi:10.1371/journal.pone.0294999)
Supplement: S1 File — (ZIP) [file pone.0294999.s001.zip › outputViewer0000000003_heading.xml]

<?xml version="1.0" encoding="UTF-8"?><heading creation-date-time="Wednesday, February 22, 2023 12:06:10 PM PKT" creator="C:\PROGRA~2\IBM\SPSS\STATIS~1\20" creator-version="180000" xmlns="http://xml.spss.com/spss/viewer/viewer-tree" xmlns:vgr="http://xml.spss.com/spss/viewer/viewer-graph" xmlns:vizml="http://xml.spss.com/visualization" xmlns:vmd="http://xml.spss.com/spss/viewer/viewer-model" xmlns:vps="http://xml.spss.com/spss/viewer/viewer-pagesetup" xmlns:vst="http://xml.spss.com/spss/viewer/viewer-style" xmlns:vtb="http://xml.spss.com/spss/viewer/viewer-table" xmlns:vtl="http://xml.spss.com/spss/viewer/table-looks" xmlns:vtt="http://xml.spss.com/spss/viewer/viewer-treemodel" xmlns:vtx="http://xml.spss.com/spss/viewer/viewer-text" xmlns:xsi="http://www.w3.org/2001/XMLSchema-instance" xsi:schemaLocation="http://xml.spss.com/spss/viewer/viewer-tree http://xml.spss.com/spss/viewer/viewer-tree-1.2.xsd"><label>Output</label><heading commandName="Oneway" locale="en-US" olang="en"><label>Oneway</label><container text-align="left" visibility="visible" width="463px"><label>Title</label><vtx:text commandName="Oneway" type="title"><html lang="en" xmlns="http://www.w3.org/1999/xhtml"><![CDATA[<head><style type="text/css">p{color:0;font-family:SansSerif;font-size:18pt;font-style:normal;font-weight:bold;text-decoration:none}</style></head><BR>Oneway]]></html></vtx:text></container><container text-align="left" visibility="hidden"><label>Notes</label><vtb:table commandName="Oneway" subType="Notes" tableId="-3875364308637450239" type="note"><vtb:tableStructure><vtb:dataPath>00000000031_lightNotesData.bin</vtb:dataPath></vtb:tableStructure></vtb:table></container><container text-align="left" visibility="visible" width="824px"><label>Active Dataset</label><vtx:text commandName="Oneway" type="text"><html lang="en" xmlns="http://www.w3.org/1999/xhtml"><![CDATA[<head><style type="text/css">p{color:0;font-family:Monospaced;font-size:14pt;font-style:normal;font-weight:normal;text-decoration:none}</style></head><BR>[DataSet2]&nbsp;C:\Users\PC\Desktop\Desktop\Observations\C\Onion&nbsp;Final&nbsp;ALL\F1-Female&nbsp;Blood&nbsp;tests&nbsp;rats&nbsp;1.sav]]></html></vtx:text></container><container text-align="left" visibility="visible"><label>Descriptives</label><vtb:table commandName="Oneway" subType="Descriptives" tableId="-3875364308637450237" type="table"><vtb:tableStructure><vtb:dataPath>00000000033_lightTableData.bin</vtb:dataPath></vtb:tableStructure></vtb:table></container><container text-align="left" visibility="visible"><label>ANOVA</label><vtb:table commandName="Oneway" subType="ANOVA" tableId="-3875364308637450236" type="table"><vtb:tableStructure><vtb:dataPath>00000000034_lightTableData.bin</vtb:dataPath></vtb:tableStructure></vtb:table></container><heading commandName="Oneway" locale="en-US" olang="en"><label>Post Hoc Tests</label><container text-align="left" visibility="visible" width="463px"><label>Title</label><vtx:text commandName="Oneway" type="title"><html lang="en" xmlns="http://www.w3.org/1999/xhtml"><![CDATA[<head><style type="text/css">p{color:0;font-family:SansSerif;font-size:18pt;font-style:normal;font-weight:bold;text-decoration:none}</style></head><BR>Post&nbsp;Hoc&nbsp;Tests]]></html></vtx:text></container><container text-align="left" visibility="visible"><label>Multiple Comparisons</label><vtb:table commandName="Oneway" subType="Multiple Comparisons" tableId="-3875364308637450235" type="table"><vtb:tableStructure><vtb:dataPath>000000000351_lightTableData.bin</vtb:dataPath></vtb:tableStructure></vtb:table></container></heading></heading></heading>
